# Supplementary material for: Elevated ETV6 Expression in Glioma Promotes an Aggressive In Vitro Phenotype Associated with Shorter Patient Survival
Source: Genes (Basel). 2022 Oct 17;13(10):1882. doi: 10.3390/genes13101882 (PMC9656946; doi:10.3390/genes13101882)
Supplement: Supplementary file 1 [file genes-13-01882-s001.zip]

Archive with 1 entries (1 files):
- genes-1945896-supplementary.pdf
